# Supplementary material for: Protocell arrays for simultaneous detection of diverse analytes
Source: Nat Commun. 2021 Sep 29;12:5724. doi: 10.1038/s41467-021-25989-3 (PMC8481512; doi:10.1038/s41467-021-25989-3)
Supplement: Supplementary file 4 — Source Data [file 41467_2021_25989_MOESM4_ESM.zip › SourceData.xlsx]

## Sheet: Fig 2
Fig. 2. Characterization of protein expression and reaction compartmentalization in membrane-less protocells.
b Fluorescence (measured with a plate reader with 485/528 excitation/emission) of Ficoll and dextran protocell reactions in single-protocell format. For detectable protein expression, energy buffer must be supplemented in the bulk phase.
Sample	Protocell Polymer	Bulk Phase Condition	Run 1			AVG (n=3)	STD (n=3)	Run 2			AVG (n=3)	STD (n=3)	Run 3			AVG (n=3)	STD (n=3)		AVG n=9	STD n=9
+T7 GFP	10% Ficoll	PEG only	318	315	332	321.667	9.07377	328	325	347	333.333	11.9304	308	312	309	309.667	2.08167		321.556	12.7388
+T7 GFP	5% Dextran	PEG only	330	337	346	337.667	8.02081	337	332	346	338.333	7.0946	303	310	327	313.333	12.3423		329.778	14.7968
+T7 GFP	10% Ficoll	PEG + 1x Energy Buffer	7155	11364	8909	9142.67	2114.21	7673	10002	12756	10143.7	2544.46	9346	11447	11591	10794.7	1256.65		10027	1910.55
+T7 GFP	5% Dextran	PEG + 1x Energy Buffer	6361	6610	6454	6475	125.821	6112	7427	7870	7136.33	914.334	6547	8311	9983	8280.33	1718.21		7297.22	1255.66
d Quantitative assessment of fluorescence image in micro-basin format, with pixel intensity quantified by image processing software (Fiji).
Reaction Condition	Protocell Polymer	Run 1			AVG (n=3)	STD (n=3)	Run 2			AVG (n=3)	STD (n=3)	Run 3			AVG (n=3)	STD (n=3)		AVG n=9	STD n=9
No DNA	10% Ficoll	80.176	36.629	36.592	51.1323	25.1526	64.365	27.586	20.748	37.5663	23.4588	72.639	38.5	17.276	42.805	27.9314		43.8346	22.9322
	5% Dextran	50.883	56.878	79.456	62.4057	15.0672	57.171	61.857	80.526	66.518	12.3555	35.357	70.456	81.296	62.3697	24.0133		63.7644	15.5995
+T7-GFP	10% Ficoll	160.428	209.922	222.237	197.529	32.7151	165.362	199.743	219.166	194.757	27.2463	173.457	203.012	204.505	193.658	17.5105		195.315	23.0824
	5% Dextran	166.975	136.697	126.192	143.288	21.1753	152.805	109.866	128.216	130.296	21.5449	147.765	145.682	112.41	135.286	19.8383		136.29	18.9407

## Sheet: Fig 3 & Supp Fig 3
Fig. 3: Simultaneous detection of multiple model small molecules in membrane-less protocell arrays.
Supplementary Fig. 3: Individual biological replicates of simultaneous detection of multiple model small molecules in membrane-less protocell arrays (Fig. 3).
Bulk Phase Condition	Protocell Polymer	Run 1			AVG (n=6 for blank reaction, n=3 for others)	STD (n=6 for blank reaction, n=3 for others)	Run 2			AVG (n=6 for blank reaction, n=3 for others)	STD (n=6 for blank reaction, n=3 for others)	Run 3			AVG (n=6 for blank reaction, n=3 for others)	STD (n=6 for blank reaction, n=3 for others)		AVG (n=18 for blank reaction, n=9 for others)	STD (n=18 for blank reaction, n=9 for others)
No Target	No DNA	5.185	5.445	5.328	6.5155	1.51326	4.824	4.443	4.686	5.626	1.13912	6.242	6.401	6.397	6.92717	0.898072		6.35622	1.26672
	No DNA	8.986	7.519	6.63			7.179	6.635	5.989			8.591	7.308	6.624
	araC + pBAD-GFP	6.262	6.237	6.106	6.20167	0.0837874	6.392	5.542	5.403	5.779	0.535404	7.327	7.356	6.764	7.149	0.333735		6.37656	0.685848
	lacI + lacO-GFP	32.795	33.484	36.096	34.125	1.74135	24.769	28.039	32.11	28.306	3.67778	29.199	30.844	31.357	30.4667	1.1274		30.9659	3.30854
+20mM Arabinose	No DNA	7.936	9.088	11.041	11.0407	2.54726	9.593	12.51	12.037	13.1432	2.60958	10.978	10.441	12.059	11.4473	1.73942		11.8771	2.38307
	No DNA	15.054	12.644	10.481			16.027	16.421	12.271			13.909	12.407	8.89
	araC + pBAD-GFP	213.962	177.367	164.204	185.178	25.7822	236.709	232.457	221.689	230.285	7.74198	216.129	225.476	206.179	215.928	9.65007		210.464	24.5508
	lacI + lacO-GFP	44.569	45.299	49.355	46.4077	2.57843	34.689	40.924	41.651	39.088	3.82695	38.644	41.482	40.729	40.285	1.47017		41.9269	4.17444
+10mM IPTG	No DNA	7.772	7.371	6.297	13.8283	8.03364	7.374	7.047	6.483	10.887	5.15542	12.229	11.838	9.082	11.5438	4.24084		12.0864	5.81132
	No DNA	24.741	22.056	14.733			18.56	16.027	9.831			19.35	9.472	7.292
	araC + pBAD-GFP	8.616	7.126	8.55	8.09733	0.841846	7.367	7.26	9.52	8.049	1.27505	10.938	8.394	7.451	8.92767	1.80372		8.358	1.25696
	lacI + lacO-GFP	176.472	173.565	182.496	177.511	4.55525	176.569	177.948	187.917	180.811	6.1922	158.652	150.763	156.782	155.399	4.12233		171.24	12.7367
+20mM Arabinose & 10mM IPTG	No DNA	12.597	13.324	17.053	23.2298	17.4622	15.396	14.628	17.166	19.4878	6.55511	14.822	15.427	14.902	15.4277	4.52329		19.3818	10.9128
	No DNA	25.036	57.614	13.755			32.434	18.867	18.436			23.223	15.153	9.039
	araC + pBAD-GFP	214.215	164.621	162.35	180.395	29.3107	232.315	218.218	226.163	225.565	7.06748	216.303	212.741	210.636	213.227	2.86455		206.396	25.2612
	lacI + lacO-GFP	185.281	146.143	195.075	175.5	25.8909	160.667	170.298	192.734	174.566	16.4541	157.25	142.947	163.298	154.498	10.4508		168.188	19.1874

## Sheet: Fig 4, Supp Fig 4-5
Fig. 4d and Supplementary Fig. 4. Individual biological replicates for simultaneous detection of multiple model RNA sequences in membrane-less protocell arrays
Bulk Phase Condition	Protocell Polymer	Run 1			AVG (n=18 for blank reaction, n=9 for others)	STD (n=18 for blank reaction, n=9 for others)	Run 2			AVG (n=18 for blank reaction, n=9 for others)	STD (n=18 for blank reaction, n=9 for others)	Run 3			AVG (n=18 for blank reaction, n=9 for others)	STD (n=18 for blank reaction, n=9 for others)		AVG (n=54 for blank reaction, n=27 for others)	STD (n=54 for blank reaction, n=27 for others)
No Target (ran with 0.01µM)	No DNA	6.459	6.327	6.971	7.42139	0.754454	6.768	7.487	8.111	7.32283	0.750454	6.184	6.631	7.192	6.93911	0.594325		7.22778	0.721536
		7.34	7.783	7.039			9.396	8.092	7.602			7.735	7.639	6.976
	switch B-GFP	10.802	11.075	10.947	12.6263	1.69225	13.119	12.972	13.636	12.2397	0.874679	12.834	12.216	12.335	11.2467	1.18233		12.0376	1.37744
	switch H-GFP	20.228	23.231	22.826	21.3168	1.53079	21.726	25.224	26.531	19.7661	3.92875	19.462	21.795	22.474	18.9127	2.95405		19.9985	3.03046
No Target (ran with 0.1µM)	No DNA	7.025	7.526	7.204			6.255	6.875	7.202			5.647	6.83	7.261
		8.444	8.161	7.418			7.683	7.64	6.786			7.176	7.631	7.33
	switch B-GFP	12.921	12.083	12.078			11.172	11.876	11.658			9.618	11.636	11.838
	switch H-GFP	19.976	22.134	22.334			15.228	17.579	18.513			16.958	20.386	21.791
No Target (ran with 1µM)	No DNA	6.774	6.95	7.272			6.342	6.59	6.945			5.785	6.51	6.988
		9.434	8.15	7.308			7.601	7.351	7.085			7.258	7.18	6.951
	switch B-GFP	13.997	15.803	13.931			11.135	12.405	12.184			10.061	9.929	10.753
	switch H-GFP	18.479	21.14	21.503			16.207	17.746	19.141			14.092	16.097	17.159
Bulk Phase Condition	Protocell Polymer	Run 1			AVG (n=6 for blank reaction, n=3 for others)	STD (n=6 for blank reaction, n=3 for others)	Run 2			AVG (n=6 for blank reaction, n=3 for others)	STD (n=6 for blank reaction, n=3 for others)	Run 3			AVG (n=6 for blank reaction, n=3 for others)	STD (n=6 for blank reaction, n=3 for others)		AVG (n=18 for blank reaction, n=9 for others)	STD (n=18 for blank reaction, n=9 for others)
+0.01µM RNA B	No DNA	6.415	6.864	7.164	7.46267	0.756197	6.939	7.957	9.368	8.377	1.00615	6.836	7.221	8.573	7.74567	0.696098		7.86178	0.873565
		8.181	8.227	7.925			9.546	8.686	7.766			8.335	8.134	7.375
	switch B-GFP	18.462	21.636	18.042	19.38	1.96501	22.055	23.314	22.655	22.6747	0.62973	23.819	24.44	21.838	23.3657	1.35895		21.8068	2.21999
	switch H-GFP	19.187	21.891	21.86	20.9793	1.55228	19.312	23.692	25.409	22.8043	3.14393	17.72	21.18	21.736	20.212	2.17597		21.3319	2.36371
+0.1µM RNA B	No DNA	7.967	12.021	18.019	12.3625	3.27662	8.24	9.414	13.215	10.4862	1.78569	7.594	9.918	11.489	10.3498	2.14716		11.5349	2.84041
		11.236	11.774	13.158			10.986	11.543	9.519			11.247	12.64	17.648
	switch B-GFP	90.518	104.075	80.709	91.7673	11.733	85.983	92.307	89.03	89.1067	3.1627	89.474	100.425	84.101	91.3333	8.31932		90.7358	7.46642
	switch H-GFP	16.489	20.334	24.282	20.3683	3.89661	12.895	15.311	16.238	14.8147	1.72588	15.069	17.716	20.487	17.7573	2.70924		17.6468	3.48791
+1µM RNA B	No DNA	13.755	28.146	38.536	21.9392	9.53075	9.738	14.595	29.844	18.2472	7.15361	9.042	13.096	32.185	17.2717	8.14094		19.1527	8.0956
		17.001	18.09	16.107			14.481	17.955	22.87			12.86	17.099	19.348
	switch B-GFP	253.619	253.951	253.789	253.786	0.166016	239.192	244.938	244.188	242.773	3.12354	223.403	247.555	237.349	236.102	12.1242		244.22	9.95036
	switch H-GFP	12.436	16.658	15.897	14.997	2.25029	9.827	11.836	16.434	12.699	3.38699	8.878	11.622	15.156	11.8853	3.14727		13.1938	2.92632
+0.01µM RNA H	No DNA	6.309	6.895	7.206	7.2895	0.708784	6.655	7.623	7.675	7.923	1.15295	6.418	7.575	7.721	7.39533	0.730443		7.53594	0.881442
		8.119	8.105	7.103			9.989	8.34	7.256			8.374	7.636	6.648
	switch B-GFP	11.157	11.872	10.626	11.2183	0.62526	13.919	13.976	13.035	13.6433	0.527602	13.702	14.132	14.521	14.1183	0.409671		12.9933	1.42261
	switch H-GFP	25.3	28.925	28.368	27.531	1.95207	26.924	31.431	30.662	29.6723	2.41098	23.664	27.34	27.426	26.1433	2.1476		27.7822	2.43506
+0.1µM RNA H	No DNA	7.701	8.103	8.953	9.916	2.96145	7.063	8.065	8.363	8.91333	2.33888	7.011	8.533	9.838	10.006	3.41654		9.50167	2.56874
		15.508	10.896	8.335			13.339	9.471	7.179			14.876	9.604	8.192
	switch B-GFP	13.666	12.946	12.055	12.889	0.807011	11.847	12.227	11.12	11.7313	0.562491	12.206	12.628	11.904	12.246	0.363654		12.2888	0.726149
	switch H-GFP	64.441	75.032	81.428	73.6337	8.5794	55.162	64.494	63.118	60.9247	5.03782	61.877	72.646	74.922	69.815	6.96806		68.1244	8.29321
+1µM RNA H	No DNA	13.073	15.222	12.873	26.2328	24.5112	10.648	16.057	17.719	20.8388	14.0416	8.509	11.592	13.5	17.4788	12.3288		21.5168	17.1222
		75.544	24.222	16.463			48.603	19.988	12.018			41.776	18.197	11.299
	switch B-GFP	18.187	13.015	11.517	14.2397	3.49958	10.35	10.793	9.734	10.2923	0.53185	8.96	9.544	8.761	9.08833	0.40697		11.2068	2.93595
	switch H-GFP	239.385	251.071	250.694	247.05	6.64076	241.844	249.648	251.788	247.76	5.23395	220.891	239.95	244.697	235.179	12.5996		243.33	9.74795
+0.01µM RNA B & H	No DNA	6.873	7.829	8.002	7.89067	0.826307	7.646	8.298	9.143	8.50717	0.939753	7.647	7.61	9.118	7.75683	0.720474		8.05156	0.852228
		9.382	7.652	7.606			10.104	7.908	7.944			7.823	7.27	7.073
	switch B-GFP	21.779	22.324	20.283	21.462	1.05678	24.835	25.143	23.219	24.399	1.03345	24.682	23.86	24.499	24.347	0.431566		23.4027	1.64674
	switch H-GFP	21.903	26.544	25.954	24.8003	2.52645	24.21	28.271	29.827	27.436	2.9001	20.596	24.215	25.614	23.475	2.58955		25.2371	2.9024
+0.1µM RNA B & H	No DNA	10.138	13.558	19.014	13.2803	3.63155	10.327	12.371	16.395	12.1117	3.15927	11.729	13.063	16.272	12.6	2.31061		12.7664	2.99408
		16.009	10.45	10.513			15.293	9.665	8.619			15.539	10.069	10.772
	switch B-GFP	79.131	95.353	86.773	87.0857	8.11552	80.144	92.643	84.978	85.9217	6.30271	85.692	92.034	90.22	89.3153	3.26635		87.4409	5.59411
	switch H-GFP	46.969	63.584	71.266	60.6063	12.4192	42.242	56.478	56.245	51.655	8.15273	48.453	59.842	68.861	59.052	10.2269		57.1044	9.92373
+1µM RNA B & H	No DNA	16.161	24.042	32.502	23.4585	9.268	17.567	20.311	24.719	19.094	6.31183	15.562	18.607	23.373	18.3065	5.90197		20.2863	7.2569
		35.916	19.911	12.219			27.446	12.805	11.716			26.824	14.508	10.965
	switch B-GFP	201.537	220.161	217.306	213.001	10.0305	153.61	158.089	164.903	158.867	5.68659	129.891	139.872	141.79	137.184	6.3886		169.684	34.4536
	switch H-GFP	140.862	159.983	164.495	155.113	12.5465	111.781	132.442	158.483	134.235	23.4026	90.034	121.344	120.545	110.641	17.8507		133.33	25.0446
Fig. 4f and Supplementary Fig. 5. Individual biological replicates for simultaneous detection of multiple model linear DNA sequences in membrane-less protocell arrays.
Bulk Phase Condition	Protocell Polymer	Run 1			AVG (n=18 for blank reaction, n=9 for others)	STD (n=18 for blank reaction, n=9 for others)	Run 2			AVG (n=18 for blank reaction, n=9 for others)	STD (n=18 for blank reaction, n=9 for others)	Run 3			AVG (n=18 for blank reaction, n=9 for others)	STD (n=18 for blank reaction, n=9 for others)		AVG (n=54 for blank reaction, n=27 for others)	STD (n=54 for blank reaction, n=27 for others)
No Target (ran with 0.02nM)	No DNA	6.363	6.973	7.592	8.2655	1.16284	7.352	8.31	9.049	8.42256	0.899334	6.071	7.82	8.05	8.35372	1.02473		8.34726	1.01695
		8.076	8.281	7.15			9.443	10.565	9.326			9.386	8.799	7.773
	switch B-GFP	17.112	18.01	18.295	19.5377	2.37674	24.73	23.122	22.429	21.2327	2.05041	18.971	18.457	18.227	18.1916	1.01698		19.654	2.22658
	switch H-GFP	21.797	24.591	24.357	27.9893	5.16174	30.029	33.712	34.198	28.6317	3.84472	26.102	29.095	30.625	28.1536	2.12981		28.2582	3.77082
No Target (ran with 0.2nM)	No DNA	6.645	7.605	9.465			7.162	7.464	8.111			6.816	7.77	8.91
		8.82	9.336	8.686			8.461	8.567	8.065			9.149	9.722	8.777
	switch B-GFP	18.424	17.162	19.246			20.103	18.718	18.436			15.799	19.295	18.863
	switch H-GFP	23.596	27.455	28.3			24.532	26.85	30.658			24.965	27.654	28.048
No Target (ran with 2nM)	No DNA	7.164	8.274	9.629			6.823	8.657	8.791			6.71	8.353	8.975
		10.045	10.142	8.533			8.097	8.625	8.738			9.257	9.32	8.709
	switch B-GFP	23.557	22.106	21.927			21.114	21.916	20.526			18.037	18.293	17.782
	switch H-GFP	29.924	35.673	36.211			22.952	27.293	27.461			26.252	29.412	31.229
Bulk Phase Condition	Protocell Polymer	Run 1			AVG (n=6 for blank reaction, n=3 for others)	STD (n=6 for blank reaction, n=3 for others)	Run 2			AVG (n=6 for blank reaction, n=3 for others)	STD (n=6 for blank reaction, n=3 for others)	Run 3			AVG (n=6 for blank reaction, n=3 for others)	STD (n=6 for blank reaction, n=3 for others)		AVG (n=18 for blank reaction, n=9 for others)	STD (n=18 for blank reaction, n=9 for others)
+0.02nM DNA B	No DNA	6.92	7.652	8.056	7.78067	0.64008	7.783	8.704	10.429	9.16533	0.966559	7.024	7.87	8.004	8.25817	0.883535		8.40139	0.986956
		8.611	8.232	7.213			9.673	9.789	8.614			9.303	9.277	8.071
	switch B-GFP	26.383	27.115	22.214	25.2373	2.64374	33.856	32.263	28.273	31.464	2.87598	25.844	28.979	22.703	25.842	3.138		27.5144	3.88843
	switch H-GFP	20.616	23.593	23.73	22.6463	1.75965	27.227	30.986	32.385	30.1993	2.66747	25.37	26.382	28.53	26.7607	1.61367		26.5354	3.73215
+0.2nM DNA B	No DNA	8.144	11.91	17.701	11.7928	3.17037	8.393	9.549	15.21	10.5598	2.45972	7.994	9.655	17.177	10.0378	1.58949		11.1973	2.81777
		10.697	11.177	11.128			9.352	11.269	9.586			11.646	10.856	10.107
	switch B-GFP	83.463	83.125	66.946	77.8447	9.44004	84.811	83.905	72.231	80.3157	7.01617	73.659	85.857	76.509	78.675	6.38095		78.9451	6.77866
	switch H-GFP	21.41	25.319	26.906	24.545	2.82857	18.575	23.593	23.203	21.7903	2.79138	20.781	22.941	26.295	23.339	2.77846		23.2248	2.70338
+2nM DNA B	No DNA	14.482	22.689	37.299	21.173	8.3659	8.465	12.482	33.258	16.9037	8.54985	9.48	16.273	32.621	17.5665	7.81367		18.5477	7.98549
		16.18	17.923	18.465			15.419	14.664	17.134			15.128	16.386	15.511
	switch B-GFP	238.441	235.775	225.271	233.162	6.96288	225.24	222.897	221.532	223.223	1.87537	225.907	225.228	218.422	223.186	4.1394		226.524	6.48645
	switch H-GFP	20.688	27.258	28.325	25.4237	4.13576	13.326	14.941	20.379	16.2153	3.69515	14.655	19.501	24.409	19.5217	4.87703		20.3869	5.4732
+0.02nM DNA H	No DNA	6.78	7.635	7.967	7.61417	0.632228	7.614	8.181	9.701	8.64967	0.797898	6.814	7.502	8.331	7.93233	0.836018		8.06539	0.842004
		8.436	7.901	6.966			9.189	9.102	8.111			9.114	8.418	7.415
	switch B-GFP	18.679	20.383	18.64	19.234	0.995254	23.843	24.126	23.402	23.7903	0.364862	21.124	20.047	19.119	20.0967	1.00342		21.0403	2.21948
	switch H-GFP	27.385	29.978	29.978	29.1137	1.49707	34.596	38.787	39.775	37.7193	2.74963	32.256	36.132	36.301	34.8963	2.28816		33.9098	4.26528
+0.2nM DNA H	No DNA	7.881	9.633	10.079	10.0362	1.76864	8.522	9.546	10.296	9.5775	0.9347	8.789	10.465	10.764	12.1062	3.71275		10.335	2.16193
		13.047	10.695	8.882			10.789	9.832	8.48			17.357	11.814	9.159
	switch B-GFP	21.011	18.63	18.141	19.2607	1.53543	17.862	18.619	17.43	17.9703	0.601857	20.455	21.484	20.119	20.686	0.711215		19.3057	1.47997
	switch H-GFP	75.824	86.745	75.83	79.4663	6.30351	71.732	78.579	83.21	77.8403	5.77454	78.246	84.004	93.143	85.131	7.51217		80.8126	6.58512
+2nM DNA H	No DNA	10.906	13.584	14.237	16.2923	5.9419	9.628	11.185	11.247	12.6298	2.80377	10.446	12.696	12.585	15.58	6.24884		14.8341	5.181
		27.181	12.997	18.849			17.59	13.875	12.254			27.451	17.421	12.881
	switch B-GFP	18.755	17.697	19.607	18.6863	0.95685	15.017	14.947	13.877	14.6137	0.638931	14.696	15.899	14.799	15.1313	0.666811		16.1438	2.03192
	switch H-GFP	230.682	237.39	239.172	235.748	4.47685	194.099	212.567	208.394	205.02	9.68528	214.868	227.246	209.23	217.115	9.21573		219.294	15.1461
+0.02nM DNA B&H	No DNA	7.314	8.017	8.643	7.92767	0.566288	8.621	9.134	10.458	8.989	0.807442	8.259	8.576	9.567	8.5515	0.852111		8.48939	0.836931
		8.489	7.785	7.318			9.04	8.566	8.115			9.459	8.124	7.324
	switch B-GFP	26.15	28.44	27.063	27.2177	1.15281	32.133	34.218	32.212	32.8543	1.18163	28.125	30.194	27.536	28.6183	1.39599		29.5634	2.76192
	switch H-GFP	23.73	28.943	29.24	27.3043	3.09902	30.05	38.653	37.954	35.5523	4.77796	28.901	34.379	33.513	32.2643	2.94474		31.707	4.8173
+0.2nM DNA B&H	No DNA	11.389	13.011	15.634	11.7875	2.2405	10.673	11.428	14.162	11.029	1.87836	11.404	14.166	14.681	12.7115	1.70325		11.7591	2.07468
		11.103	10.134	9.454			11.628	9.308	8.975			14.198	11.078	9.237
	switch B-GFP	74.096	79.453	56.9	70.1497	11.783	64.608	62.408	65.656	64.224	1.6577	64.282	73.893	69.823	69.3327	4.82423		67.9021	6.99644
	switch H-GFP	56.569	71.509	64.879	64.319	7.48573	51.391	60.441	61.511	57.781	5.5597	50.954	66.398	67.161	61.5043	9.14482		61.2014	7.12109
+2nM DNA B&H	No DNA	14.761	17.389	23.152	16.8613	3.88699	11.1	12.5424	20.518	13.2881	3.81413	13.565	16.987	22.142	16.2503	4.9597		15.4666	4.30532
		19.273	13.453	13.14			14.193	11.311	10.064			22.015	11.694	11.099
	switch B-GFP	163.088	163.377	143.712	156.726	11.2711	114.77	114.682	108.534	112.662	3.57522	118.029	138.876	127.119	128.008	10.4519		132.465	20.9163
	switch H-GFP	133.221	143.071	161.898	146.063	14.5708	84.519	106.296	99.619	96.8113	11.1567	99.163	120.017	119.877	113.019	11.9999		118.631	24.3463

## Sheet: Fig 5, Supp Fig 11 and 13
Fig. 5b and Supplementary Fig. 11. Simultaneous detection of multiple clinically relevant biomarkers across multiple molecular classes in water matrix
Bulk Phase Condition	Detection Phase Condition	Run 1			AVG (n=3)	STD (n=3)	Run 2			AVG (n=3)	STD (n=3)	Run 3			AVG (n=3)	STD (n=3)		AVG (n=9)	STD (n=9)
No Target	zntR + PzntA-GFP	28.63	37.357	41.624	35.8703	6.62334	27.829	33.201	37.216	32.7487	4.70982	34.362	38.218	40.324	37.6347	3.0235		35.4179	4.83627
	eutR + PeutS-GFP	29.445	36.151	38.462	34.686	4.68361	28.995	34.431	36.46	33.2953	3.8599	26.604	31.48	34.018	30.7007	3.76794		32.894	3.97829
	switch S1-GFP	25.632	26.321	22.046	24.6663	2.29528	23.538	23.697	20.122	22.4523	2.01969	27.378	24.809	19.722	23.9697	3.8964		23.6961	2.66337
	switch S2-GFP	15.838	15.823	14.189	15.2833	0.94775	16.439	15.483	14.339	15.4203	1.0514	15.863	15.184	13.89	14.979	1.00235		15.2276	0.889024
+2µM Zn2+ & 75nM DNA S2	zntR + PzntA-GFP	198.861	217.133	218.062	211.352	10.8275	185.872	206.221	217.102	203.065	15.8524	185.072	216.207	214.39	205.223	17.4749		206.547	13.5033
	eutR + PeutS-GFP	40.632	50.077	67.241	52.65	13.4898	37.174	48.575	37.274	41.0077	6.55369	36.013	42.45	65.91	48.1243	15.7355		47.2607	11.9986
	switch S1-GFP	54.313	40.006	32.024	42.1143	11.2931	56.177	36.093	31.122	41.1307	13.2654	59.073	39.818	33.065	43.9853	13.4955		42.4101	11.0899
	switch S2-GFP	237.444	241.522	243.468	240.811	3.07424	238.702	243.641	241.663	241.335	2.48575	240.685	243.494	242.553	242.244	1.42977		241.464	2.19377
+1µM B12 & 0.5µM RNA S1	zntR + PzntA-GFP	51.615	59.201	76.044	62.2867	12.5034	56.363	62.338	70.709	63.1367	7.20627	53.548	68.941	79.894	67.461	13.2352		64.2948	10.0813
	eutR + PeutS-GFP	244.702	250.163	252.979	249.281	4.20835	242.73	250.207	253.228	248.722	5.40432	240.864	250.105	250.033	247.001	5.31463		248.335	4.45535
	switch S1-GFP	171.132	173.596	147.922	164.217	14.1653	176.508	180.969	155.402	170.96	13.6567	171.064	170.088	151.529	164.227	11.0076		166.468	11.7657
	switch S2-GFP	53.524	33.32	25.662	37.502	14.3941	60.689	32.319	24.869	39.2923	18.9008	65.292	32.817	22.704	40.271	22.251		39.0218	16.3206
+All	zntR + PzntA-GFP	232.557	240.771	246.749	240.026	7.1253	233.679	239.397	243.713	238.93	5.0333	237.02	244.05	244.442	241.837	4.17653		240.264	5.00041
	eutR + PeutS-GFP	248.071	252.384	253.744	251.4	2.96183	248.737	249.709	253.591	250.679	2.56827	244.289	250.205	252.207	248.9	4.11707		250.326	3.05301
	switch S1-GFP	209.712	203.261	190.766	201.246	9.63234	218.485	208.886	194.664	207.345	11.985	215.337	218.015	199.93	211.094	9.76059		206.562	10.0723
	switch S2-GFP	247.426	245.447	238.653	243.842	4.60146	251.452	245.655	237.23	244.779	7.15135	249.156	243.384	231.705	241.415	8.89056		243.345	6.33245
Fig. 5c and Supplementary Fig. 13. Simultaneous detection of multiple clinically relevant biomarkers across multiple molecular classes in 20% human serum matrices.
Bulk Phase Condition	Detection Phase Condition	Run 1			AVG (n=3)	STD (n=3)	Run 2			AVG (n=3)	STD (n=3)	Run 3			AVG (n=3)	STD (n=3)		AVG (n=9)	STD (n=9)
No Target	zntR + PzntA-GFP	37.315	35.882	39.897	37.698	2.03472	35.693	37.304	39.498	37.4983	1.90993	35.925	36.788	39.254	37.3223	1.72763		37.5062	1.64913
	eutR + PeutS-GFP	41.422	48.512	50.485	46.8063	4.76618	42.533	47.731	47.995	46.0863	3.08011	42.506	49.189	51.792	47.829	4.79006		46.9072	3.78975
	switch S1-GFP	39.676	35.172	33.708	36.1853	3.11037	39.894	41.241	36.024	39.053	2.70827	36.692	39.85	35.436	37.326	2.27427		37.5214	2.66622
	switch S2-GFP	37.028	40.084	39.165	38.759	1.56793	36.41	39.677	37.429	37.8387	1.67158	38.55	40.241	38.6	39.1303	0.96219		38.576	1.36977
+2µM Zn2+ & 75nM DNA S2	zntR + PzntA-GFP	141.076	175.263	203.572	173.304	31.294	91.904	129.332	134.267	118.501	23.1655	96.181	122.769	139.994	119.648	22.0726		137.151	35.1602
	eutR + PeutS-GFP	50.214	64.43	92.324	68.9893	21.422	50.755	58.288	85.544	64.8623	18.3026	47.711	59.845	85.214	64.2567	19.1368		66.0361	17.1756
	switch S1-GFP	63.971	55.794	49.193	56.3193	7.40299	57.111	52.671	47.787	52.523	4.66376	54.239	49.847	47.379	50.4883	3.47468		53.1102	5.35968
	switch S2-GFP	185.868	207.116	193.957	195.647	10.7243	208.532	223.108	217.663	216.434	7.36527	210.112	220.192	211.299	213.868	5.5091		208.65	12.0929
+1µM B12 & 0.5µM RNA S1	zntR + PzntA-GFP	46.97	53.353	68.04	56.121	10.8043	47.715	51.423	64.877	54.6717	9.03045	48.501	55.107	67.864	57.1573	9.84298		55.9833	8.65798
	eutR + PeutS-GFP	137.384	181.829	184.455	167.889	26.451	150.235	184.143	195.935	176.771	23.7251	153.125	207.399	225.513	195.346	37.6692		180.002	28.5936
	switch S1-GFP	134.021	135.81	112.516	127.449	12.9633	130.015	129.937	111.554	123.835	10.636	126.967	136.98	121.948	128.632	7.65301		126.639	9.46666
	switch S2-GFP	77.401	50.827	43.901	57.3763	17.6843	66.659	49.115	47.588	54.454	10.5974	76.324	55.215	53.986	61.8417	12.5571		57.8907	12.4925
+All	zntR + PzntA-GFP	195.704	239.251	246.456	227.137	27.4591	150.74	183.938	222.332	185.67	35.8274	179.155	221.929	223.435	208.173	25.1416		206.993	31.4741
	eutR + PeutS-GFP	150.569	165.178	215.779	177.175	34.2204	158.886	170.114	208.26	179.087	25.8811	183.229	203.118	226.774	204.374	21.7996		186.879	27.4204
	switch S1-GFP	166.344	179.394	150.002	165.247	14.7267	165.067	157.37	142.18	154.872	11.6461	169.512	170.526	143.389	161.142	15.3832		160.42	12.9523
	switch S2-GFP	188.539	174.973	143.331	168.948	23.1985	193.816	200.83	156.389	183.678	23.892	215.052	196.457	155.485	188.998	30.476		180.541	24.2973

## Sheet: Supp Fig 2
Supplementary Fig. 2b. Polymer compatibility with CFE lysate prepared in 2xYTPG media, with no run-off reaction nor dialysis steps
Lysate Type		Run1			AVG (n=3)	STD (n=3)	Run2			AVG (n=3)	STD (n=3)	Run3			AVG (n=3)	STD (n=3)		AVG (n=9)	STD (n=9)
2xYTPG - Dialysis Batch 1	F10	14274	12176	12702	13050.7	1091.59	17391	16341	17437	17056.3	619.924	15583	13075	10598	13085.3	2492.52		14397.4	2433.94
	D5	14684	17153	17283	16373.3	1464.45	20009	21921	26615	22848.3	3399.23	19771	16253	17808	17944	1762.94		19055.2	3571.76
	D10	13072	19101	18909	17027.3	3426.76	15836	14652	17254	15914	1302.75	9755	10439	10234	10142.7	351.028		14361.3	3692.44
2xYTPG - Dialysis Batch 2	F10	36298	45992	40872	41054	4849.56	52857	52995	56413	54088.3	2014.4	57428	55374	53051	55284.3	2189.88		50142.2	7404.14
	D5	42846	42295	48975	44705.3	3707.89	50082	62766	61023	57957	6875.41	53588	53971	67086	58215	7684.9		53625.8	8648.26
	D10	32117	31201	29364	30894	1401.94	35523	35625	36925	36024.3	781.666	38805	36625	34886	36772	1963.63		34563.4	3047.43
Supplementary Fig. 2c. Polymer compatibility with CFE lysate prepared in 2xYTP media, with run-off reaction and dialysis
Lysate Type		Run1			AVG (n=3)	STD (n=3)	Run2			AVG (n=3)	STD (n=3)	Run3			AVG (n=3)	STD (n=3)		AVG (n=9)	STD (n=9)
2xYTP + Dialysis Batch 1	F10	9387	10849	9104	9780	936.532	9439	9845	11203	10162.3	923.823	13393	14037	10556	12662	1852.06		10868.1	1768.54
	D5	3912	3333	5427	4224	1081.3	6337	5658	6071	6022	342.142	7899	7144	5317	6786.67	1327.57		5677.56	1435.37
	D10	2046	2269	2085	2133.33	119.098	2432	1802	2246	2160	323.685	3287	3041	2549	2959	375.771		2417.44	479.734
2xYTP + Dialysis Batch 2	F10	5750	5860	5513	5707.67	177.331	5567	5591	5498	5552	48.2804	6309	5327	6847	6161	770.732		5806.89	481.694
	D5	4558	4701	4547	4602	85.9127	3760	3710	3890	3786.67	92.9157	3428	4782	5116	4442	893.888		4276.89	586.295
	D10	1338	1392	1502	1410.67	83.5783	854	924	927	901.667	41.3078	822	729	798	783	48.2804		1031.78	293.508
Supplementary Fig. 2d-e. Time course quantification of 10% Ficoll and 5% dextran CFE protocells with and without plasmid encoding for GFP expression.
Time (hr)	Reaction Condition	Protocell Polymer	Run 1			AVG (n=3)	STD (n=3)	Run 2			AVG (n=3)	STD (n=3)	Run 3			AVG (n=3)	STD (n=3)		AVG (n=9)	STD (n=9)
1	No DNA	Ficoll-10%	8.323	7.06	6.967	7.45	0.757469	8.067	7.037	6.789	7.29767	0.677703	8.649	7.231	6.338	7.406	1.1654		7.38456	0.776149
	+T7-GFP	Ficoll-10%	25.883	25.795	29.058	26.912	1.85901	24.947	29.38	31.969	28.7653	3.55112	24.311	28.178	30.586	27.6917	3.16564		27.7897	2.67794
	No DNA	Dextran-5%	7.403	7.773	10.027	8.401	1.42026	7.552	8.678	11.217	9.149	1.87735	7.479	8.29	10.961	8.91	1.82192		8.82	1.5247
	+T7-GFP	Dextran-5%	31.454	27.853	26.652	28.653	2.49896	29.896	29.012	29.536	29.4813	0.444528	30.925	31.655	26.569	29.7163	2.75		29.2836	1.93268
2	No DNA	Ficoll-10%	28.128	13.172	12.696	17.9987	8.77549	28.865	13.897	11.803	18.1883	9.30535	25.623	12.774	10.561	16.3193	8.13283		17.5021	7.6308
	+T7-GFP	Ficoll-10%	94.228	108.472	119.733	107.478	12.7815	105.949	129.964	138.183	124.699	16.7496	96.855	111.223	126.151	111.41	14.6489		114.529	15.0235
	No DNA	Dextran-5%	18.265	26.564	41.215	28.6813	11.6206	18.883	26.623	44.522	30.0093	13.1507	17.559	27.871	32.111	25.847	7.48416		28.1792	9.71534
	+T7-GFP	Dextran-5%	98.665	84.572	68.221	83.8193	15.2359	102.589	98.427	84.045	95.0203	9.73006	100.097	102.339	79.663	94.033	12.4952		90.9576	12.2302
4	No DNA	Ficoll-10%	66.09	30.052	35.751	43.9643	19.3721	60.178	30.149	30.645	40.324	17.1959	44.255	26.067	20.227	30.183	12.5317		38.1571	15.6607
	+T7-GFP	Ficoll-10%	115.675	148.478	159.963	141.372	22.9832	126.434	165.372	170.968	154.258	24.2582	117.721	130.059	151.212	132.997	16.9377		142.876	20.9026
	No DNA	Dextran-5%	51.944	57.773	76.102	61.9397	12.6065	61.9	60.678	86.378	69.652	14.498	40.795	62.878	59.296	54.323	11.8517		61.9716	13.094
	+T7-GFP	Dextran-5%	144.785	111.942	87.957	114.895	28.5288	130.825	116.414	108.661	118.633	11.2474	115.505	116.065	86.681	106.084	16.8055		113.204	18.3533
8	No DNA	Ficoll-10%	64.961	48.576	54.144	55.8937	8.33145	57.919	43.183	50.04	50.3807	7.3739	54.204	45.507	40.201	46.6373	7.0696		50.9706	7.72673
	+T7-GFP	Ficoll-10%	65.853	92.843	99.999	86.2317	18.0075	71.687	102.309	103.223	92.4063	17.9493	82.775	78.858	86.782	82.805	3.96209		87.1477	13.5386
	No DNA	Dextran-5%	78.504	76.726	81.881	79.037	2.61851	84.366	83.941	94.978	87.7617	6.25314	74.587	85.355	68.81	76.2507	8.39703		81.0164	7.49436
	+T7-GFP	Dextran-5%	108.597	81.934	71.084	87.205	19.304	97.425	86.941	88.885	91.0837	5.57711	83.965	85.355	61.938	77.086	13.1369		85.1249	13.5371

## Sheet: Supp Fig 6
Supplementary Fig. 6: Comparison of toehold switch sensitivity to RNA triggers in single-phase CFE and protocell arrays
6a. Toehold switch B sensitivity with RNA triggers in CFE environment.
Sensor Condition	Target Concentration	Run1			Run2			Run3				AVG (n=9)	STD (n=9)		pVal	Fold Act		Run1 AVG (n=3)	Run2 AVG (n=3)	Run3 AVG (n=3)
switch B-GFP	No Target	1017	906	1062	782	739	939	913	921	1204		942.556	140.562		1	1		995	820	1012.67
	+0.001µM RNA B	958	1001	1063	851	921	863	1147	1157	1260		1024.56	142.028		0.236083	1.087		1007.33	878.333	1188
	+0.01µM RNA B	1395	1538	1566	1256	1272	1259	1827	1862	1850		1536.11	258.641		1.68835e-05	1.62973		1499.67	1262.33	1846.33
	+0.1µM RNA B	6428	6241	6810	5673	5626	5586	7749	8029	7830		6663.56	992.318		1.03196e-11	7.06967		6493	5628.33	7869.33
	+1µM RNA B	36885	37755	38852	29984	34366	35939	44520	47158	46810		39141	5873.86		1.4091e-12	41.5265		37830.7	33429.7	46162.7
6b. Toehold switch H sensitivity with RNA triggers in CFE environment.
Sensor Condition	Target Concentration	Run1			Run2			Run3				AVG (n=9)	STD (n=9)		pVal	Fold Act		Run1 AVG (n=3)	Run2 AVG (n=3)	Run3 AVG (n=3)
switch H-GFP	No Target	1302	1258	1453	1332	1151	1237	1406	1639	1577		1372.78	161.085		1	1		1337.67	1240	1540.67
	+0.001µM RNA H	1397	1440	1577	1425	1306	1454	1613	1702	1526		1493.33	122.149		0.0925604	1.08782		1471.33	1395	1613.67
	+0.01µM RNA H	1836	1861	2099	1793	1606	1744	1925	2046	1822		1859.11	150.174		5.83844e-06	1.35427		1932	1714.33	1931
	+0.1µM RNA H	5861	5534	6867	5183	4904	4865	5732	6151	5855		5661.33	635.265		1.27477e-12	4.124		6087.33	4984	5912.67
	+1µM RNA H	34338	33259	37545	27378	30920	29120	35768	38549	34574		33494.6	3745.52		1.93831e-14	24.3991		35047.3	29139.3	36297
6c. Toehold switch B sensitivity with RNA triggers in protocell array
Detection Phase Condition	Bulk Phase Condition	Run1			Run2			Run3				AVG (n=27 for no target, n=9 for others)	STD (n=27 for no target, n=9 for others)		pVal	Fold Act		Run1 AVG (n=9 for no target, n=3 for others)	Run2 AVG (n=9 for no target, n=3 for others)	Run3 AVG (n=9 for no target, n=3 for others)
switch B-GFP	No Target	10.802	11.075	10.947	13.119	12.972	13.636	12.834	12.216	12.335		12.0376	1.37744		1			10.9413	13.2423	12.4617
		12.921	12.083	12.078	11.172	11.876	11.658	9.618	11.636	11.838								12.3607	11.5687	11.0307
		13.997	15.803	13.931	11.135	12.405	12.184	10.061	9.929	10.753								14.577	11.908	10.2477
	+0.01µM RNA B	18.462	21.636	18.042	22.055	23.314	22.655	23.819	24.44	21.838		21.8068	2.21999		3.7368e-17	1.81156		19.38	22.6747	23.3657
	+0.1µM RNA B	90.518	104.075	80.709	85.983	92.307	89.03	89.474	100.425	84.101		90.7358	7.46642		1.99711e-34	7.53772		91.7673	89.1067	91.3333
	+1µM RNA B	253.619	253.951	253.789	239.192	244.938	244.188	223.403	247.555	237.349		244.22	9.95036		2.01906e-46	20.2882		253.786	242.773	236.102
6d. Toehold switch H sensitivity with RNA triggers in protocell array
Detection Phase Condition	Bulk Phase Condition	Run1			Run2			Run3				AVG (n=27 for no target, n=9 for others)	STD (n=27 for no target, n=9 for others)		pVal	Fold Act		Run1 AVG (n=9 for no target, n=3 for others)	Run2 AVG (n=9 for no target, n=3 for others)	Run3 AVG (n=9 for no target, n=3 for others)
switch H-GFP	No Target	20.228	23.231	22.826	21.726	25.224	26.531	19.462	21.795	22.474		19.9985	3.03046		1			22.095	24.4937	21.2437
		19.976	22.134	22.334	15.228	17.579	18.513	16.958	20.386	21.791								21.4813	17.1067	19.7117
		18.479	21.14	21.503	16.207	17.746	19.141	14.092	16.097	17.159								20.374	17.698	15.7827
	+0.01µM RNA H	25.3	28.925	28.368	26.924	31.431	30.662	23.664	27.34	27.426		27.7822	2.43506		4.87865e-08	1.38921		27.531	29.6723	26.1433
	+0.1µM RNA H	64.441	75.032	81.428	55.162	64.494	63.118	61.877	72.646	74.922		68.1244	8.29321		5.3801e-24	3.40647		73.6337	60.9247	69.815
	+1µM RNA H	239.385	251.071	250.694	241.844	249.648	251.788	220.891	239.95	244.697		243.33	9.74795		1.38542e-44	12.1674		247.05	247.76	235.179

## Sheet: Supp Fig 7
Supplementary Fig. 7: Comparison of toehold switch sensitivity to trigger-encoding linear DNA in single-phase CFE and protocell arrays
7a. Toehold switch B sensitivity with DNA triggers in CFE environment.
Sensor Condition	Target Concentration	Run1			Run2			Run3				AVG (n=9)	STD (n=9)		pVal	Fold Act		Run1 AVG (n=3)	Run2 AVG (n=3)	Run3 AVG (n=3)
switch B-GFP	No Target	1715	1498	1570	1435	1399	1736	1266	1354	1634		1511.89	163.557		1	1		1594.33	1523.33	1418
	+0.002nM DNA B	1470	1537	1617	1774	1502	1605	1447	1504	1645		1566.78	103.549		0.407521	1.0363		1541.33	1627	1532
	+0.02nM DNA B	1642	2011	2044	2160	2040	1978	2013	2081	2358		2036.33	187.389		1.00839e-05	1.34688		1899	2059.33	2150.67
	+0.2nM DNA B	5706	5873	6337	7036	6420	5826	7909	9043	7982		6903.56	1171.58		3.03723e-10	4.56618		5972	6427.33	8311.33
	+2nM DNA B	29337	28759	30107	29647	31376	29682	29971	31775	31984		30293.1	1141.53		8.46079e-22	20.0366		29401	30235	31243.3
7b. Toehold switch H sensitivity with DNA triggers in CFE environment.
Sensor Condition	Target Concentration	Run1			Run2			Run3				AVG (n=9)	STD (n=9)		pVal	Fold Act		Run1 AVG (n=3)	Run2 AVG (n=3)	Run3 AVG (n=3)
switch H-GFP	No Target	2457	2347	2626	2399	2192	2609	2435	2322	2487		2430.44	137.212		1	1		2476.67	2400	2414.67
	+0.002nM DNA H	2258	2549	2744	2712	2257	2371	2515	2585	2886		2541.89	218.457		0.213361	1.04585		2517	2446.67	2662
	+0.02nM DNA H	2925	2882	2959	3093	2792	3051	2970	3434	3418		3058.22	226.168		2.43232e-06	1.2583		2922	2978.67	3274
	+0.2nM DNA H	6128	6813	7322	8090	6804	7214	8295	9111	8888		7629.44	1018.79		6.43678e-11	3.13911		6754.33	7369.33	8764.67
	+2nM DNA H	28737	28391	29018	29287	29690	28411	30329	32869	35200		30214.7	2324.93		1.05987e-16	12.4317		28715.3	29129.3	32799.3
7c. Toehold switch B sensitivity with DNA triggers in protocell array
Detection Phase Condition	Bulk Phase Condition	Run1			Run2			Run3				AVG (n=27 for no target, n=9 for others)	STD (n=27 for no target, n=9 for others)		pVal	Fold Act		Run1 AVG (n=9 for no target, n=3 for others)	Run2 AVG (n=9 for no target, n=3 for others)	Run3 AVG (n=9 for no target, n=3 for others)
switch B-GFP	No Target	17.112	18.01	18.295	24.73	23.122	22.429	18.971	18.457	18.227		19.654	2.22658		1			17.8057	23.427	18.5517
		18.424	17.162	19.246	20.103	18.718	18.436	15.799	19.295	18.863								18.2773	19.0857	17.9857
		23.557	22.106	21.927	21.114	21.916	20.526	18.037	18.293	17.782								22.53	21.1853	18.0373
	+0.002nM DNA B	26.383	27.115	22.214	33.856	32.263	28.273	25.844	28.979	22.703		27.5144	3.88843		9.53893e-09	1.39994		25.2373	31.464	25.842
	+0.02nM DNA B	83.463	83.125	66.946	84.811	83.905	72.231	73.659	85.857	76.509		78.9451	6.77866		2.72386e-30	4.01675		77.8447	80.3157	78.675
	+0.2nM DNA B	238.441	235.775	225.271	225.24	222.897	221.532	225.907	225.228	218.422		226.524	6.48645		4.40646e-49	11.5256		233.162	223.223	223.186
7d. Toehold switch H sensitivity with DNA triggers in protocell array
Detection Phase Condition	Bulk Phase Condition	Run1			Run2			Run3				AVG (n=27 for no target, n=9 for others)	STD (n=27 for no target, n=9 for others)		pVal	Fold Act		Run1 AVG (n=9 for no target, n=3 for others)	Run2 AVG (n=9 for no target, n=3 for others)	Run3 AVG (n=9 for no target, n=3 for others)
switch H-GFP	No Target	21.797	24.591	24.357	30.029	33.712	34.198	26.102	29.095	30.625		28.2582	3.77082		1			23.5817	32.6463	28.6073
		23.596	27.455	28.3	24.532	26.85	30.658	24.965	27.654	28.048								26.4503	27.3467	26.889
		29.924	35.673	36.211	22.952	27.293	27.461	26.252	29.412	31.229								33.936	25.902	28.9643
	+0.002nM DNA H	27.385	29.978	29.978	34.596	38.787	39.775	32.256	36.132	36.301		33.9098	4.26528		0.000619424	1.2		29.1137	37.7193	34.8963
	+0.02nM DNA H	75.824	86.745	75.83	71.732	78.579	83.21	78.246	84.004	93.143		80.8126	6.58512		6.35602e-26	2.85979		79.4663	77.8403	85.131
	+0.2nM DNA H	230.682	237.39	239.172	194.099	212.567	208.394	214.868	227.246	209.23		219.294	15.1461		1.7812e-36	7.76038		235.748	205.02	217.115

## Sheet: Supp Fig 8
Supplementary Fig. 8a: Co-expression of triggers B and H in CFE reactions represses switch B-GFP output
Sensor Condition	Target Concentration	Run1			Run 2			Run 3				Run1 Avg n=3	Run1 Stdev n=3	Run2 Avg n=3	Run2 Stdev n=3	Run3 Avg n=3	Run3 Stdev n=3	AVG n=9	STD n=9
switch B-GFP	(-) Trigger B	1190	1112	1081	1224	1099	1173	1314	1354	1371		1127.67	56.1635	1165.33	62.8517	1346.33	29.2632	1213.11	110.633
	(+) 2nM Trigger B	28674	24132	23277	24343	25744	25462	31796	32892	30837		25361	2900.82	25183	741	31841.7	1028.26	27461.9	3647.1
	(+) 4nM Trigger B	29170	28417	28312	27741	26299	29300	33408	38428	34134		28633	468.01	27780	1500.88	35323.3	2713.11	30578.8	3906.01
	(+) 2nM Trigger B & H	19715	17452	16386	15667	15350	15164	21062	23405	21273		17851	1699.99	15393.7	254.327	21913.3	1296.12	18386	3047.87
	(+) 2nM Trigger B & Null	25204	28301	26555	23053	22530	25631	35613	33591	34717		26686.7	1552.69	23738	1660.11	34640.3	1013.18	28355	5039.88
	(+) 2nM Trigger B & BT	31612	35713	33236	26199	33910	31861	38761	37606	41968		33520.3	2065.23	30656.7	3994.08	39445	2260.01	34540.7	4625.85
	(+) 2nM Trigger B & EC	32718	33773	34007	28561	25877	29273	40846	41541	36997		33499.3	686.695	27903.7	1790.89	39794.7	2447.64	33732.6	5381.43
Supplementary Fig. 8b: Co-expression of triggers B and H in CFE reactions represses switch H-GFP output
Sensor Condition	Target Concentration	Run1			Run 2			Run 3				Run1 Avg n=3	Run1 Stdev n=3	Run2 Avg n=3	Run2 Stdev n=3	Run3 Avg n=3	Run3 Stdev n=3	AVG n=9	STD n=9
switch H-GFP	(-) Trigger H	2172	2329	2053	2136	2148	2332	2379	2477	2561		2184.67	138.435	2205.33	109.861	2472.33	91.0897	2287.44	170.855
	(+) 2nM Trigger H	27958	33905	31075	26745	27885	31932	33864	35469	35293		30979.3	2974.65	28854	2725.89	34875.3	880.25	31569.6	3355.22
	(+) 4nM Trigger H	29693	33137	28690	27696	30162	26989	35311	36402	41714		30506.7	2332.49	28282.3	1665.78	37809	3425.54	32199.3	4859.63
	(+) 2nM Trigger B & H	10954	11248	10989	9879	10826	11142	13448	13065	14638		11063.7	160.594	10615.7	657.246	13717	820.276	11798.8	1545.98
	(+) 2nM Trigger H & Null	31410	26344	27468	24052	25659	25862	32672	35167	29768		28407.3	2660.42	25191	991.611	32535.7	2702.08	28711.3	3742.61
	(+) 2nM Trigger H & BT	36037	33310	34639	28737	30082	34291	36054	39601	41683		34662	1363.65	31036.7	2897.46	39112.7	2846.1	34937.1	4106.14
	(+) 2nM Trigger H & EC	35757	36091	35829	32675	30815	36089	37586	41311	40057		35892.3	175.776	33193	2674.89	39651.3	1895.34	36245.6	3253.52

## Sheet: Supp Fig 9
Supplementary Fig. 9: Protocell array setup for simultaneous detection of zinc and vitamin B12 in protocell array.
Bulk Phase Condition	Detection Phase Condition	Reaction Triplicates				AVG (n=6 for blank, n=3 for others)	STD (n=6 for blank, n=3 for others)
No Target	No DNA	5.043	5.015	5.167		6.08067	1.12872
		7.218	7.383	6.658
	zntR + PzntA-GFP	16.099	18.519	19.778		18.132	1.86978
	eutR + PeutS-GFP	9.309	9.465	9.009		9.261	0.231758
No Target (with 50µM EA)	No DNA	4.643	4.964	6.076		6.30183	1.2791
		7.095	7.58	7.453
	zntR + PzntA-GFP	15.234	17.565	19.354		17.3843	2.06593
	eutR + PeutS-GFP	18.261	17.993	18.507		18.2537	0.257078
+0.1µM Zn2+	No DNA	5.21	5.293	5.462		6.85483	2.1377
		10.533	8.267	6.364
	zntR + PzntA-GFP	33.116	30.104	28.1		30.44	2.52482
	eutR + PeutS-GFP	9.86	8.795	8.831		9.162	0.604754
+1µM Zn2+	No DNA	5.412	5.819	8.039		14.3885	9.15694
		26.446	22.483	18.132
	zntR + PzntA-GFP	199.508	210.485	192.814		200.936	8.92159
	eutR + PeutS-GFP	7.511	7.477	7.99		7.65933	0.28687
+10µM Zn2+	No DNA	9.089	7.689	7.443		13.9825	6.69028
		22.383	17.337	19.954
	zntR + PzntA-GFP	186.469	178.311	213.917		192.899	18.6536
	eutR + PeutS-GFP	11.278	10.377	9.727		10.4607	0.778878
+0.01µM B12 & 50µM EA	No DNA	5.636	6.189	6.829		6.68017	0.683001
		7.433	7.322	6.672
	zntR + PzntA-GFP	15.101	16.585	16.961		16.2157	0.983466
	eutR + PeutS-GFP	28.76	28.418	28.416		28.5313	0.198034
+0.1µM B12 & 50µM EA	No DNA	5.126	6.209	7.721		7.16183	1.21868
		7.725	8.064	8.126
	zntR + PzntA-GFP	16.756	19.77	25.516		20.6807	4.45044
	eutR + PeutS-GFP	32.258	35.97	34.826		34.3513	1.90098
+1µM B12 & 50µM EA	No DNA	7.24	9.824	23.61		13.0155	5.62891
		12.925	13.098	11.396
	zntR + PzntA-GFP	10.807	12.601	13.793		12.4003	1.50308
	eutR + PeutS-GFP	227.418	226.256	232.767		228.814	3.47264
+0.1µM Zn2+ & 0.01µM B12 & 50µM EA	No DNA	6.078	6.861	7.35		7.51633	1.10504
		8.918	8.735	7.156
	zntR + PzntA-GFP	28.774	33.139	30.299		30.7373	2.21527
	eutR + PeutS-GFP	32.362	32.374	32.721		32.4857	0.203893
+1µM Zn2+ & 0.1µM B12 & 50µM EA	No DNA	11.389	15.833	15.909		20.4622	7.58742
		28.164	30.656	20.822
	zntR + PzntA-GFP	207.156	212.785	227.316		215.752	10.4024
	eutR + PeutS-GFP	35.997	40.63	39.326		38.651	2.38912
+10µM Zn2+ & 1µM B12 & 50µM EA	No DNA	20.219	23.124	28.844		27.2062	5.54827
		36.238	25.975	28.837
	zntR + PzntA-GFP	168.503	197.827	219.514		195.281	25.6006
	eutR + PeutS-GFP	225.928	228.249	238.482		230.886	6.67962

## Sheet: Supp Fig 10
Supplementary Fig. 10. Protocell array setup for simultaneous detection of BT and STEC bacteria in protocell array.
Bulk Phase Condition	Detection Phase Condition	Reaction Triplicates				AVG (n=3)	STD (n=3)
No Target (ran with 2nM conditions)	No DNA	6.416	6.559	5.186		6.05367	0.754815
	switch BT-GFP	16.466	17.695	4.184		12.7817	7.47111
	switch S1-GFP	14.388	13.097	10.145		12.5433	2.17501
	switch S2-GFP	8.682	10.156	8.68		9.17267	0.851592
No Target (ran with 20nM conditions)	No DNA	5.567	6.049	5.846		5.82067	0.241997
	switch BT-GFP	14.469	16.542	16.839		15.95	1.29115
	switch S1-GFP	23.648	24.762	22.5		23.6367	1.13104
	switch S2-GFP	8.386	9.654	10.055		9.365	0.871224
No Target (ran with 100nM conditions)	No DNA	5.395	5.531	5.379		5.435	0.0835225
	switch BT-GFP	15.874	16.989	5.436		12.7663	6.37269
	switch S1-GFP	13.988	13.664	14.043		13.8983	0.204793
	switch S2-GFP	9.608	9.943	9.539		9.69667	0.216103
+2nM DNA BT	No DNA	5.49	5.611	5.076		5.39233	0.280554
	switch BT-GFP	20.935	21.732	22.972		21.8797	1.0265
	switch S1-GFP	14.414	13.271	12.979		13.5547	0.758391
	switch S2-GFP	9.794	10.545	11.567		10.6353	0.889945
+20nM DNA BT	No DNA	5.419	5.696	5.872		5.66233	0.228369
	switch BT-GFP	33.705	37.172	41.96		37.6123	4.14508
	switch S1-GFP	24.516	24.11	24.051		24.2257	0.253161
	switch S2-GFP	7.987	8.922	9.817		8.90867	0.915073
+100nM DNA BT	No DNA	5.837	5.704	5.694		5.745	0.0798311
	switch BT-GFP	122.205	120.822	135.408		126.145	8.05174
	switch S1-GFP	26.587	21.172	17.776		21.845	4.44389
	switch S2-GFP	9.572	10.39	11.281		10.4143	0.85476
+2nM DNA S1	No DNA	4.798	5.056	5.141		4.99833	0.178623
	switch BT-GFP	17.895	18.326	21.169		19.13	1.77893
	switch S1-GFP	14.646	15.533	16.083		15.4207	0.725056
	switch S2-GFP	8.812	9.034	10.547		9.46433	0.944164
+20nM DNA S1	No DNA	5.738	6.364	6.735		6.279	0.503906
	switch BT-GFP	16.906	17.596	19.514		18.0053	1.35133
	switch S1-GFP	51.07	48.716	51.497		50.4277	1.49764
	switch S2-GFP	7.36	7.995	9.087		8.14733	0.87352
+100nM DNA S1	No DNA	6.842	7.716	7.644		7.40067	0.485157
	switch BT-GFP	21.589	22.036	16.352		19.9923	3.16053
	switch S1-GFP	106.446	104.168	102.558		104.391	1.95354
	switch S2-GFP	8.833	9.358	9.457		9.216	0.335361
+2nM DNA S2	No DNA	6.867	5.837	5.33		6.01133	0.78319
	switch BT-GFP	18.296	18.144	21.672		19.3707	1.99446
	switch S1-GFP	11.667	13.187	14.415		13.0897	1.37658
	switch S2-GFP	15.064	19.042	22.947		19.0177	3.94156
+20nM DNA S2	No DNA	9.135	8.106	7.224		8.155	0.956442
	switch BT-GFP	17.165	16.783	18.906		17.618	1.13168
	switch S1-GFP	24.744	23.814	24.228		24.262	0.465931
	switch S2-GFP	51.962	55.227	66.414		57.8677	7.57924
+100nM DNA S2	No DNA	19.886	12.55	11.302		14.5793	4.63788
	switch BT-GFP	22.672	24.891	24.641		24.068	1.21542
	switch S1-GFP	15.066	15.222	14.588		14.9587	0.330347
	switch S2-GFP	204.466	213.147	220.804		212.806	8.17435
+2nM All DNA	No DNA	5.615	4.974	5.22		5.26967	0.323373
	switch BT-GFP	25.829	21.684	27.698		25.0703	3.07794
	switch S1-GFP	17.148	15.378	18.186		16.904	1.41981
	switch S2-GFP	17.275	17.888	21.969		19.044	2.5516
+20nM All DNA	No DNA	9.818	9.733	10.559		10.0367	0.454346
	switch BT-GFP	36.996	40.536	40.038		39.19	1.91631
	switch S1-GFP	48.962	47.329	45.295		47.1953	1.83715
	switch S2-GFP	47.126	54.058	54.575		51.9197	4.15948
+100nM All DNA	No DNA	20.11	15.738	12.393		16.0803	3.86987
	switch BT-GFP	121.892	125.903	130.364		126.053	4.23799
	switch S1-GFP	100.535	101.132	99.65		100.439	0.745649
	switch S2-GFP	224.831	224.835	236.565		228.744	6.77347

[truncated: 5 more sheets: Supp Fig 12, Supp Fig 14, Supp Fig 18, Supp Fig 20, Supp Fig 21]
